# Supplementary material for: Time-Restricted Feeding Modifies the Fecal Lipidome and the Gut Microbiota
Source: Nutrients. 2023 Mar 23;15(7):1562. doi: 10.3390/nu15071562 (PMC10096715; doi:10.3390/nu15071562)
Supplement: Supplementary file 1 [file nutrients-15-01562-s001.zip]

Archive with 1 entries (1 files):
- nutrients-2286714-supplementary.pdf
